# Supplementary material for: Multiswarm comprehensive learning particle swarm optimization for solving multiobjective optimization problems
Source: PLoS One. 2017 Feb 13;12(2):e0172033. doi: 10.1371/journal.pone.0172033 (PMC5305220; doi:10.1371/journal.pone.0172033)
Supplement: S1 File — (JAVA) [file pone.0172033.s001.java]

import java.util.*;
import java.io.*;

public class MSCLPSO
{
	/*
		10 benchmark probelms are studied.
		1, ZDT2 (2-objective, 30-dimension);
		2, ZDT3 (2-objective, 30-dimension);
		3, ZDT4 (2-objective, 10-dimension);
		4, ZDT4-YZ (2-objective, 10-dimension);
		5, WFG1 (2-objective, 10-dimension);
		6, UF1 (2-objective, 30-dimension);
		7, UF2 (2-objective, 30-dimension);
		8, UF7 (2-objective, 30-dimension);
		9, UF8 (3-objective, 30-dimension);
		10, UF9 (3-objective, 30-dimension).
	*/
	public static final int problem_index = 6 - 1; 
	public static final int [] [] problem_configuration = { { 2, 30 }, { 2, 30 }, { 2, 10 }, { 2, 10 }, { 2, 10 }, { 2, 30 }, { 2, 30 }, { 2, 30 }, { 3, 30 }, { 3, 30 } };		
	public static final int num_objectives = problem_configuration [ problem_index ] [ 0 ];
	public static final int num_dimensions = problem_configuration [ problem_index ] [ 1 ];
	public static double [] dimensional_lower = new double [ num_dimensions ];
	public static double [] dimensional_upper = new double [ num_dimensions ];

    public static final int num_particles = 10;		
	public static final int num_evaluations = 350000;
	public static final int num_runs = 30;
	public static int num_generations;						  
    public static final double acceleration_coefficient = 1.5;
    public static final double max_weight = 0.9;
    public static final double min_weight = 0.4;
    public static double weight;
	public static final int max_stay = 7;
    public static final double [] max_speed = new double [ num_dimensions ];  
    public static double [] [] [] particle = new double [ num_objectives ] [ num_particles ] [ num_dimensions ];
    public static double [] [] [] speed = new double [ num_objectives ] [ num_particles ] [ num_dimensions ];
    public static double [] [] [] fitness = new double [ num_objectives ] [ num_particles ] [ num_objectives ];
    public static double [] [] [] personal_best_fitness = new double [ num_objectives ] [ num_particles ] [ num_objectives ];
    public static double [] [] [] personal_best_position = new double [ num_objectives ] [ num_particles ] [ num_dimensions ];
	public static double [] [] global_best_fitness = new double [ num_objectives ] [ num_objectives ];
    public static double [] [] learning_probability = new double [ num_objectives ] [ num_particles ];
	public static int [] [] num_stay = new int [ num_objectives ] [ num_particles ];
	public static int [] [] [] exemplar_assignment = new int [ num_objectives ] [ num_particles ] [ num_dimensions ];
	public static boolean [] [] valid_flag = new boolean [ num_objectives ] [ num_particles ];

	public static final int num_elitists = 100;										   
	public static final int num_mutations = num_elitists / 5 * ( num_objectives - 1 );//+ num_elitists / 10 * ( num_objectives - 1 );
	public static final int num_differential_evolutions = num_elitists / 10 * ( num_objectives - 1 );
	public static final double mutation_tradeoff_probability = 1;
	public static final double de_tradeoff_probability = 0.5;
	public static final double de_exploitation_clamp_rate = 0.05;
	public static double [] [] external_best_position = new double [ num_elitists + num_mutations + num_differential_evolutions ] [ num_dimensions ];
	public static double [] [] external_best_fitness = new double [ num_elitists + num_mutations + num_differential_evolutions ] [ num_objectives ];
	public static int num_feasible;
	public static final double INF = 99999999.9;		 
	public static final double EPSILON = 0.0001;
	public static int current_num_elitists;
	public static int current_num_nd_particles;
	public static double [] [] temp_external_best_position = new double [ num_objectives * num_particles + num_elitists + num_mutations + num_differential_evolutions ] [ num_dimensions ];
	public static double [] [] temp_external_best_fitness = new double [ num_objectives * num_particles + num_elitists + num_mutations + num_differential_evolutions ] [ num_objectives ];
	public static int num_temp_elitists;
	public static boolean [] [] nondomination_flag = new boolean [ num_objectives ] [ num_particles ];
	public static int [] [] fitness_rank = new int [ num_objectives ] [ num_objectives * num_particles + num_elitists + num_mutations + num_differential_evolutions ];
	public static double [] [] objective_crowding_distance = new double [ num_objectives ] [ num_objectives * num_particles + num_elitists + num_mutations + num_differential_evolutions ];
	public static double [] aggregated_crowding_distance = new double [ num_objectives * num_particles + num_elitists + num_mutations + num_differential_evolutions ];
	public static int [] crowding_distance_rank = new int [ num_objectives * num_particles + num_elitists + num_mutations + num_differential_evolutions  ];
	public static final int num_uniform_solutions = 1000;
	public static double [] [] uniform_solutions = new double [ num_uniform_solutions ] [ num_objectives ];
	public static double metric_igd;
	public static double best_igd, worst_igd;
	public static int run_counter;

	public static Random rand = new Random ();
    public static long seed;

	public static final int wfg_m = num_objectives;
	public static int wfg_n = num_dimensions;
	public static final int wfg_k = ( wfg_m - 1 ) * 2;
	public static final int wfg_l = num_dimensions - wfg_k;		
	public static double [] wfg_z = new double [ wfg_n ];
	public static double [] wfg_y = new double [ wfg_n ];	
	public static double [] wfg_suby = new double [ wfg_n ];
	public static double [] wfg_subw = new double [ wfg_n ];
	public static int [] wfg_a = new int [ wfg_m ];
	public static double [] wfg_x = new double [ wfg_m ];
	public static double [] wfg_h = new double [ wfg_m ];
	public static double [] wfg_s = new double [ wfg_m ];
	public static double [] wfg_results = new double [ wfg_m ];

	public static double [] decision_vector = new double [ num_dimensions ];
	public static double [] calculation_results = new double [ num_objectives ];

	public static FileWriter sfw;
	public static BufferedWriter sbw;

	public static void wfg_normalizeVariables ()
	{
		int i;
		double bound;

		for ( i = 0; i < wfg_n; i++ ) {
			bound = 2.0 * ( i + 1 );
			wfg_y [ i ] = wfg_z [ i ] / bound;
		}
	}

	public static double wfg_toZeroOne ( double result )
	{
		if ( result < 0 )
			result = 0;
		else if ( result > 1 )
			result = 1;

		return result;
	}


	public static double wfg_slinear ( double y, double a )
	{
		double result;

		result = Math.abs ( y - a ) / Math.abs ( Math.floor ( a - y ) + a );
		result = wfg_toZeroOne ( result );

		return result;
	}

	public static double wfg_bflat ( double y, double a, double b, double c )
	{
		double result, tmp1, tmp2;

		tmp1 = Math.floor ( y - b );
		if ( tmp1 > 0 )
			tmp1 = 0;
		tmp1 *= a * ( b - y ) / b;

		tmp2 = Math.floor ( c - y );
		if ( tmp2 > 0 )
			tmp2 = 0;
		tmp2 *= ( 1.0 - a ) * ( y - c ) / ( 1.0 - c );

		result = a + tmp1 - tmp2;		
		result = wfg_toZeroOne ( result );

		return result;
	}

	public static double wfg_bpoly ( double y, double alpha )
	{
		double result;

		result = Math.pow ( y, alpha );
		result = wfg_toZeroOne ( result );

		return result;
	}

	public static double wfg_rsum ( int head, int tail )
	{
		int i;
		double result, numerator, denominator;

		numerator = 0;
		denominator = 0;
		for ( i = head; i < tail; i++ ) {
			numerator += wfg_subw [ i ] * wfg_suby [ i ];
			denominator += wfg_subw [ i ];
		}
		result = numerator / denominator;
		result = wfg_toZeroOne ( result );

		return result;
	}

	public static double wfg_convex ( int m )
	{
		int i;
		double result;

		result = 1.0;		
		if ( m < wfg_m ) {
			for ( i = 1; i <= wfg_m - m; i++ )
				result *= 1.0 - Math.cos ( wfg_x [ i - 1 ] * Math.PI / 2.0 );
		}
		if ( m != 1 )
			result *= 1.0 - Math.sin ( wfg_x [ wfg_m - m ] * Math.PI / 2.0 );
		result = wfg_toZeroOne ( result );

		return result;
	}

	public static double wfg_mixed ( int a, double alpha )
	{
		double result, tmp;

		tmp = 2.0 * a * Math.PI;
		result = Math.pow ( 1.0 - wfg_x [ 0 ] - Math.cos ( tmp * wfg_x [ 0 ] + Math.PI / 2.0 ) / tmp, alpha);
		result = wfg_toZeroOne ( result );

		return result;
	}

	public static void wfg_Problem1 ()
	{
		int i, j, head, tail;
		double [] w = new double [ wfg_n ];
		double tmp;

		wfg_normalizeVariables ();

		for ( i = wfg_k; i < wfg_n; i++ )
			wfg_y [ i ] = wfg_slinear ( wfg_y [ i ], 0.35 );

		for ( i = wfg_k; i < wfg_n; i++ )
			wfg_y [ i ] = wfg_bflat ( wfg_y [ i ], 0.8, 0.75, 0.85 );

		for ( i = 0; i < wfg_n; i++ )
			wfg_y [ i ] = wfg_bpoly ( wfg_y [ i ], 0.02 );

		for ( i = 1; i <= wfg_n; i++ )
			w [ i - 1 ] = 2.0 * i;

		for ( i = 1; i <= wfg_m - 1; i++ ) {
			head = ( i - 1 ) * wfg_k / ( wfg_m - 1 );
			tail = i * wfg_k / ( wfg_m - 1 );
			for ( j = head; j < tail; j++ ) {
				wfg_suby [ j ] = wfg_y [ j ];
				wfg_subw [ j ] = w [ j ];
			}
			wfg_y [ i - 1 ] = wfg_rsum ( head, tail );
		}

		for ( i = wfg_k; i < wfg_n; i++ ) {
			wfg_suby [ i ] = wfg_y [ i ];
			wfg_subw [ i ] = w [ i ];
		}
		wfg_y [ wfg_m - 1 ] = wfg_rsum ( wfg_k, wfg_n );

		for ( i = 0; i < wfg_m - 1; i++ )
			wfg_a [ i ] = 1;

		for ( i = 0; i < wfg_m - 1; i++ ) {
			tmp = wfg_a [ i ];
			if ( tmp < wfg_y [ wfg_m - 1 ] )
				tmp = wfg_y [ wfg_m - 1 ];
			wfg_x [ i ] = tmp * ( wfg_y [ i ] - 0.5 ) + 0.5;
		}
		wfg_x [ wfg_m - 1 ] = wfg_y [ wfg_m - 1 ];

		for ( i = 1; i <= wfg_m - 1; i++ )
			wfg_h [ i - 1 ] = wfg_convex ( i );
		wfg_h [ wfg_m - 1 ] = wfg_mixed ( 5, 1.0 );

		for ( i = 1; i <= wfg_m; i++ )
			wfg_s [ i - 1 ] = i * 2.0;
		
		for ( i = 0; i < wfg_m; i++ ) 
			wfg_results [ i ] = 1.0 * wfg_x [ wfg_m - 1 ] + wfg_s [ i ] * wfg_h [ i ];
	}

    public static void setSeed ( long s )
    {
        seed = s == 0 ? System.currentTimeMillis () : s;
        rand.setSeed ( seed );
    }
    
    public static final double randDouble ( double limit )
    {
        return rand.nextDouble () * limit;
    }

	public static void initParticles ()
    {
        int o, o1, i, j;

		num_generations = num_evaluations / ( num_objectives * num_particles + num_mutations + num_differential_evolutions );
		
		for ( j = 0; j < num_dimensions; j++ ) {
			if ( problem_index == 1 - 1 || problem_index == 2 - 1 ) {
				dimensional_lower [ j ] = 0;
				dimensional_upper [ j ] = 1;
			} else if ( problem_index == 3 - 1 ) {
				if ( j == 0 ) {
					dimensional_lower [ j ] = 0;
					dimensional_upper [ j ] = 1;
				} else {
					dimensional_lower [ j ] = -1;
					dimensional_upper [ j ] = 1;
				}
			} else if ( problem_index == 4 - 1 ) {
				if ( j == 0 ) {
					dimensional_lower [ j ] = 0;
					dimensional_upper [ j ] = 1;
				} else {
					dimensional_lower [ j ] = -5;
					dimensional_upper [ j ] = 2;
				}
			} else if ( problem_index == 5 - 1 ) {
				dimensional_lower [ j ] = 0;
				dimensional_upper [ j ] = 2 * ( j + 1 );
			} else if ( problem_index == 6 - 1 || problem_index == 7 - 1 || problem_index == 8 - 1 ) {
				if ( j == 0 ) {
					dimensional_lower [ j ] = 0;
					dimensional_upper [ j ] = 1;
				} else {
					dimensional_lower [ j ] = -1;
					dimensional_upper [ j ] = 1;
				}
			} else if ( problem_index == 9 - 1 || problem_index == 10 - 1 ) {
				if ( j <= 1 ) {
					dimensional_lower [ j ] = 0;
					dimensional_upper [ j ] = 1;
				} else {
					dimensional_lower [ j ] = -2;
					dimensional_upper [ j ] = 2;
				}
			}
			max_speed [ j ] = 0.20 * ( dimensional_upper [ j ] - dimensional_lower [ j ] );
		}

		for ( o = 0; o < num_objectives; o++ ) {
			for ( o1 = 0; o1 < num_objectives; o1++ )
				global_best_fitness [ o ] [ o1 ] = INF;
			for ( i = 0; i < num_particles; i++ ) {
				for ( j = 0; j < num_dimensions; j++ ) {
					particle [ o ] [ i ] [ j ] = dimensional_lower [ j ] + randDouble ( dimensional_upper [ j ] - dimensional_lower [ j ] );
					speed [ o ] [ i ] [ j ] = -1 * max_speed [ j ] + randDouble ( 2 * max_speed [ j ] );
				}
				for ( o1 = 0; o1 < num_objectives; o1++ )
					personal_best_fitness [ o ] [ i ] [ o1 ] = INF;
				num_stay [ o ] [ i ] = 0;
				valid_flag [ o ] [ i ] = true;
				learning_probability [ o ] [ i ] =  0.05 + 0.45 * ( Math.exp ( 10.0 * ( i ) / ( num_particles - 1 ) ) - 1 ) / ( Math.exp ( 10.0 * 1 ) - 1 );
			}
		}	

		num_feasible = 0;
		current_num_elitists = 0;
	}

	public static void zdt_Problem2 ()
	{
		int j;
		double temp;

		calculation_results [ 0 ] = decision_vector [ 0 ];
		temp = 0;
		for ( j = 1; j < num_dimensions; j++ )			
			temp += decision_vector [ j ];
		temp /= ( num_dimensions - 1 );
		temp *= 9;
		temp += 1;
		calculation_results [ 1 ] = temp * ( 1 - ( calculation_results [ 0 ] / temp ) * ( calculation_results [ 0 ] / temp ) );
	}

	public static void zdt_Problem3 ()
	{
		int j;
		double temp;

		calculation_results [ 0 ] = decision_vector [ 0 ];
		temp = 0;
		for ( j = 1; j < num_dimensions; j++ )			
			temp += decision_vector [ j ];
		temp /= ( num_dimensions - 1 );
		temp *= 9;
		temp += 1;
		calculation_results [ 1 ] = temp * ( 1 - Math.sqrt ( calculation_results [ 0 ] / temp ) - calculation_results [ 0 ] / temp * Math.sin ( 10 * Math.PI * calculation_results [ 0 ] ) );
	}

	public static void zdt_Problem4 ()
	{
		int j;
		double temp;

		calculation_results [ 0 ] = decision_vector [ 0 ];
		temp = 0;
		for ( j = 1; j < num_dimensions; j++ ) 
			temp += decision_vector [ j ] * decision_vector [ j ] - 10 * Math.cos ( 4 * Math.PI * decision_vector [ j ] );
		temp += 1;
		temp += 10 * ( num_dimensions - 1 );
		calculation_results [ 1 ] = temp * ( 1 - Math.sqrt ( calculation_results [ 0 ] / temp ) );
	}

	public static void zdt_Problem4_YZ ()
	{
		int j;
		double temp;
		double x;

		calculation_results [ 0 ] = decision_vector [ 0 ];
		temp = 0;
		for ( j = 1; j < num_dimensions; j++ ) {
			x = 1000 * ( decision_vector [ j ] - 0.5 ); 
			temp += x * x - 10 * Math.cos ( 4 * Math.PI * x );
		}
		temp += 1;
		temp += 10 * ( num_dimensions - 1 );		
		calculation_results [ 1 ] = temp * ( 1 - Math.sqrt ( calculation_results [ 0 ] / temp ) );
	}

	public static void uf_Problem1 ()
	{
		int j, cnt;
		double temp;

		temp = 0;
		cnt = 0;
		for ( j = 1; j < num_dimensions; j++ ) 
			if ( j % 2 == 0 ) {
				cnt++;
				temp += ( decision_vector [ j ] - Math.sin ( 6 * Math.PI * decision_vector [ 0 ] + ( j + 1 ) * Math.PI / num_dimensions ) ) * ( decision_vector [ j ] - Math.sin ( 6 * Math.PI * decision_vector [ 0 ] + ( j + 1 ) * Math.PI / num_dimensions ) );
			}
		temp *= 2;
		temp /= cnt;
		temp += decision_vector [ 0 ];
		calculation_results [ 0 ] = temp;
		temp = 0;
		cnt = 0;
		for ( j = 1; j < num_dimensions; j++ )
			if ( j % 2 == 1 ) {
				cnt++;
				temp += ( decision_vector [ j ] - Math.sin ( 6 * Math.PI * decision_vector [ 0 ] + ( j + 1 ) * Math.PI / num_dimensions ) ) * ( decision_vector [ j ] - Math.sin ( 6 * Math.PI * decision_vector [ 0 ] + ( j + 1 ) * Math.PI / num_dimensions ) );
			}
		temp *= 2;
		temp /= cnt;
		temp += 1 - Math.sqrt ( decision_vector [ 0 ] );
		calculation_results [ 1 ] = temp;
	}

	public static void uf_Problem2 ()
	{
		int j, cnt;
		double temp;
		double y;

		temp = 0;
		cnt = 0;
		for ( j = 1; j < num_dimensions; j++ ) 
			if ( j % 2 == 0 ) {
				cnt++;
				y = decision_vector [ j ] - ( 0.3 * decision_vector [ 0 ] * decision_vector [ 0 ] * Math.cos ( 24 * Math.PI * decision_vector [ 0 ] + 4 * ( j + 1 ) * Math.PI / num_dimensions ) + 0.6 * decision_vector [ 0 ] ) * Math.cos ( 6 * Math.PI * decision_vector [ 0 ] + ( j + 1 ) * Math.PI / num_dimensions );
				temp += y * y;
			}
		temp *= 2;
		temp /= cnt;
		temp += decision_vector [ 0 ];
		calculation_results [ 0 ] = temp;
		temp = 0;
		cnt = 0;
		for ( j = 1; j < num_dimensions; j++ )
			if ( j % 2 == 1 ) {
				cnt++;
				y = decision_vector [ j ] - ( 0.3 * decision_vector [ 0 ] * decision_vector [ 0 ] * Math.cos ( 24 * Math.PI * decision_vector [ 0 ] + 4 * ( j + 1 ) * Math.PI / num_dimensions ) + 0.6 * decision_vector [ 0 ] ) * Math.sin ( 6 * Math.PI * decision_vector [ 0 ] + ( j + 1 ) * Math.PI / num_dimensions );
				temp += y * y;
			}
		temp *= 2;
		temp /= cnt;
		temp += 1 - Math.sqrt ( decision_vector [ 0 ] );
		calculation_results [ 1 ] = temp;
	}

	public static void uf_Problem7 ()
	{
		int j, cnt;
		double temp;

		temp = 0;
		cnt = 0;
		for ( j = 1; j < num_dimensions; j++ ) 
			if ( j % 2 == 0 ) {
				cnt++;
				temp += ( decision_vector [ j ] - Math.sin ( 6 * Math.PI * decision_vector [ 0 ] + ( j + 1 ) * Math.PI / num_dimensions ) ) * ( decision_vector [ j ] - Math.sin ( 6 * Math.PI * decision_vector [ 0 ] + ( j + 1 ) * Math.PI / num_dimensions ) );
			}
		temp *= 2;
		temp /= cnt;
		temp += Math.pow ( decision_vector [ 0 ], 0.2 );
		calculation_results [ 0 ] = temp;
		temp = 0;
		cnt = 0;
		for ( j = 1; j < num_dimensions; j++ )
			if ( j % 2 == 1 ) {
				cnt++;
				temp += ( decision_vector [ j ] - Math.sin ( 6 * Math.PI * decision_vector [ 0 ] + ( j + 1 ) * Math.PI / num_dimensions ) ) * ( decision_vector [ j ] - Math.sin ( 6 * Math.PI * decision_vector [ 0 ] + ( j + 1 ) * Math.PI / num_dimensions ) );
			}
		temp *= 2;
		temp /= cnt;
		temp += 1 - Math.pow ( decision_vector [ 0 ], 0.2 );
		calculation_results [ 1 ] = temp;
	}

	public static void uf_Problem8 ()
	{
		int j, cnt;
		double temp;
		
		temp = 0;
		cnt = 0;
		for ( j = 2; j < num_dimensions; j++ )
			if ( j % 3 == 0 ) {
				cnt++;
				temp += ( decision_vector [ j ] - 2 * decision_vector [ 1 ] * Math.sin ( 2 * Math.PI * decision_vector [ 0 ] + ( j + 1 ) * Math.PI / num_dimensions ) ) * ( decision_vector [ j ] - 2 * decision_vector [ 1 ] * Math.sin ( 2 * Math.PI * decision_vector [ 0 ] + ( j + 1 ) * Math.PI / num_dimensions ) );
			}
		temp *= 2;
		temp /= cnt;
		temp += Math.cos ( 0.5 * Math.PI * decision_vector [ 0 ] ) * Math.cos ( 0.5 * Math.PI * decision_vector [ 1 ] );
		calculation_results [ 0 ] = temp;

		temp = 0;
		cnt = 0;
		for ( j = 2; j < num_dimensions; j++ )
			if ( ( j - 1 ) % 3 == 0 ) {
				cnt++;
				temp += ( decision_vector [ j ] - 2 * decision_vector [ 1 ] * Math.sin ( 2 * Math.PI * decision_vector [ 0 ] + ( j + 1 ) * Math.PI / num_dimensions ) ) * ( decision_vector [ j ] - 2 * decision_vector [ 1 ] * Math.sin ( 2 * Math.PI * decision_vector [ 0 ] + ( j + 1 ) * Math.PI / num_dimensions ) );
			}
		temp *= 2;
		temp /= cnt;
		temp += Math.cos ( 0.5 * Math.PI * decision_vector [ 0 ] ) * Math.sin ( 0.5 * Math.PI * decision_vector [ 1 ] );
		calculation_results [ 1 ] = temp;

		temp = 0;
		cnt = 0;
		for ( j = 2; j < num_dimensions; j++ )
			if ( ( j + 1 ) % 3 == 0 ) {
				cnt++;
				temp += ( decision_vector [ j ] - 2 * decision_vector [ 1 ] * Math.sin ( 2 * Math.PI * decision_vector [ 0 ] + ( j + 1 ) * Math.PI / num_dimensions ) ) * ( decision_vector [ j ] - 2 * decision_vector [ 1 ] * Math.sin ( 2 * Math.PI * decision_vector [ 0 ] + ( j + 1 ) * Math.PI / num_dimensions ) );
			}
		temp *= 2;
		temp /= cnt;
		temp += Math.sin ( 0.5 * Math.PI * decision_vector [ 0 ] );
		calculation_results [ 2 ] = temp;
	}

	public static void uf_Problem9 ()
	{
		int j, cnt;
		double temp;
		double pro;

		temp = 0;
		cnt = 0;
		for ( j = 2; j < num_dimensions; j++ )
			if ( j % 3 == 0 ) {
				cnt++;
				temp += ( decision_vector [ j ] - 2 * decision_vector [ 1 ] * Math.sin ( 2 * Math.PI * decision_vector [ 0 ] + ( j + 1 ) * Math.PI / num_dimensions ) ) * ( decision_vector [ j ] - 2 * decision_vector [ 1 ] * Math.sin ( 2 * Math.PI * decision_vector [ 0 ] + ( j + 1 ) * Math.PI / num_dimensions ) );
			}
		temp *= 2;
		temp /= cnt;
		pro = 1.1 * ( 1 - 4 * ( 2 * decision_vector [ 0 ] - 1 ) * ( 2 * decision_vector [ 0 ] - 1 ) );
		if ( pro < 0 )
			pro = 0;
		pro += 2 * decision_vector [ 0 ];
		pro *= 0.5 * decision_vector [ 1 ];
		temp += pro;
		calculation_results [ 0 ] = temp;

		temp = 0;
		cnt = 0;
		for ( j = 2; j < num_dimensions; j++ )
			if ( ( j - 1 ) % 3 == 0 ) {
				cnt++;
				temp += ( decision_vector [ j ] - 2 * decision_vector [ 1 ] * Math.sin ( 2 * Math.PI * decision_vector [ 0 ] + ( j + 1 ) * Math.PI / num_dimensions ) ) * ( decision_vector [ j ] - 2 * decision_vector [ 1 ] * Math.sin ( 2 * Math.PI * decision_vector [ 0 ] + ( j + 1 ) * Math.PI / num_dimensions ) );
			}
		temp *= 2;
		temp /= cnt;
		pro = 1.1 * ( 1 - 4 * ( 2 * decision_vector [ 0 ] - 1 ) * ( 2 * decision_vector [ 0 ] - 1 ) );
		if ( pro < 0 )
			pro = 0;
		pro += -2 * decision_vector [ 0 ] + 2;
		pro *= 0.5 * decision_vector [ 1 ];
		temp += pro;
		calculation_results [ 1 ] = temp;

		temp = 0;
		cnt = 0;
		for ( j = 2; j < num_dimensions; j++ )
			if ( ( j + 1 ) % 3 == 0 ) {
				cnt++;
				temp += ( decision_vector [ j ] - 2 * decision_vector [ 1 ] * Math.sin ( 2 * Math.PI * decision_vector [ 0 ] + ( j + 1 ) * Math.PI / num_dimensions ) ) * ( decision_vector [ j ] - 2 * decision_vector [ 1 ] * Math.sin ( 2 * Math.PI * decision_vector [ 0 ] + ( j + 1 ) * Math.PI / num_dimensions ) );
			}
		temp *= 2;
		temp /= cnt;
		temp += 1 - decision_vector [ 1 ];
		calculation_results [ 2 ] = temp;
	}

	public static void calculateFitnessValues ( int o, int i )
    {
        int j, o1;
		
		num_feasible++;

		if ( problem_index == 1 - 1 ) {
			for ( j = 0; j < num_dimensions; j++ )
				decision_vector [ j ] = particle [ o ] [ i ] [ j ];
			zdt_Problem2 ();
			for ( o1 = 0; o1 < num_objectives; o1++ )
				fitness [ o ] [ i ] [ o1 ] = calculation_results [ o1 ];			
		} else if ( problem_index == 2 - 1 ) {
			for ( j = 0; j < num_dimensions; j++ )
				decision_vector [ j ] = particle [ o ] [ i ] [ j ];
			zdt_Problem3 ();
			for ( o1 = 0; o1 < num_objectives; o1++ )
				fitness [ o ] [ i ] [ o1 ] = calculation_results [ o1 ];			
		} else if ( problem_index == 3 - 1 ) {
			for ( j = 0; j < num_dimensions; j++ )
				decision_vector [ j ] = particle [ o ] [ i ] [ j ];
			zdt_Problem4 ();
			for ( o1 = 0; o1 < num_objectives; o1++ )
				fitness [ o ] [ i ] [ o1 ] = calculation_results [ o1 ];					
		} else if ( problem_index == 4 - 1 ) {
			for ( j = 0; j < num_dimensions; j++ )
				decision_vector [ j ] = particle [ o ] [ i ] [ j ];
			zdt_Problem4_YZ ();
			for ( o1 = 0; o1 < num_objectives; o1++ )
				fitness [ o ] [ i ] [ o1 ] = calculation_results [ o1 ];		
		} else if ( problem_index == 5 - 1 ) {
			for ( j = 0; j < num_dimensions; j++ )
				wfg_z [ j ] = particle [ o ] [ i ] [ j ];
			wfg_Problem1 ();
			for ( o1 = 0; o1 < num_objectives; o1++ )
				fitness [ o ] [ i ] [ o1 ] = wfg_results [ o1 ];
		} else if ( problem_index == 6 - 1 ) {
			for ( j = 0; j < num_dimensions; j++ )
				decision_vector [ j ] = particle [ o ] [ i ] [ j ];
			uf_Problem1 ();
			for ( o1 = 0; o1 < num_objectives; o1++ )
				fitness [ o ] [ i ] [ o1 ] = calculation_results [ o1 ];	
		} else if ( problem_index == 7 - 1 ) {
			for ( j = 0; j < num_dimensions; j++ )
				decision_vector [ j ] = particle [ o ] [ i ] [ j ];
			uf_Problem2 ();
			for ( o1 = 0; o1 < num_objectives; o1++ )
				fitness [ o ] [ i ] [ o1 ] = calculation_results [ o1 ];	
		} else if ( problem_index == 8 - 1 ) {
			for ( j = 0; j < num_dimensions; j++ )
				decision_vector [ j ] = particle [ o ] [ i ] [ j ];
			uf_Problem7 ();
			for ( o1 = 0; o1 < num_objectives; o1++ )
				fitness [ o ] [ i ] [ o1 ] = calculation_results [ o1 ];	
		} else if ( problem_index == 9 - 1 ) {
			for ( j = 0; j < num_dimensions; j++ )
				decision_vector [ j ] = particle [ o ] [ i ] [ j ];
			uf_Problem8 ();
			for ( o1 = 0; o1 < num_objectives; o1++ )
				fitness [ o ] [ i ] [ o1 ] = calculation_results [ o1 ];	
		} else if ( problem_index == 10 - 1 ) {
			for ( j = 0; j < num_dimensions; j++ )
				decision_vector [ j ] = particle [ o ] [ i ] [ j ];
			uf_Problem9 ();
			for ( o1 = 0; o1 < num_objectives; o1++ )
				fitness [ o ] [ i ] [ o1 ] = calculation_results [ o1 ];	
		}
	}

	public static void performUniformSampling () throws IOException
	{
		int i, j, o;
		
		for ( i = 0; i < num_uniform_solutions; i++ ) {
			if ( problem_index == 1 - 1 ) {	
				uniform_solutions [ i ] [ 0 ] = i * 1.0 / ( num_uniform_solutions - 1 );
				uniform_solutions [ i ] [ 1 ] = 1 - uniform_solutions [ i ] [ 0 ] * uniform_solutions [ i ] [ 0 ];
			} else if ( problem_index == 2 - 1 ) {
				if ( i < 200 )
					uniform_solutions [ i ] [ 0 ] = i * 0.083 / 199.0; 
				else if ( i >= 200 && i < 400 )
					uniform_solutions [ i ] [ 0 ] = 0.182 + ( i - 200 ) * ( 0.258 - 0.182 ) / 199.0; 
				else if ( i >= 400 && i < 600 )
					uniform_solutions [ i ] [ 0 ] = 0.409 + ( i - 400 ) * ( 0.454 - 0.409 ) / 199.0; 
				else if ( i >= 600 && i < 800 )
					uniform_solutions [ i ] [ 0 ] = 0.619 + ( i - 600 ) * ( 0.652 - 0.619 ) / 199.0; 
				else
					uniform_solutions [ i ] [ 0 ] = 0.823 + ( i - 800 ) * ( 0.852 - 0.823 ) / 199.0; 
				uniform_solutions [ i ] [ 1 ] = 1 - Math.sqrt ( uniform_solutions [ i ] [ 0 ] ) - uniform_solutions [ i ] [ 0 ] * Math.sin ( 10 * Math.PI * uniform_solutions [ i ] [ 0 ] );
			} else if ( problem_index == 3 - 1 || problem_index == 4 - 1 ) {
				uniform_solutions [ i ] [ 0 ] = ( i * 1.0 ) / ( num_uniform_solutions - 1 );
				uniform_solutions [ i ] [ 1 ] = 1 - Math.sqrt ( uniform_solutions [ i ] [ 0 ] );
			} else if ( problem_index == 5 - 1 ) {
				for ( j = 0; j < wfg_k; j++ )
					wfg_z [ j ] = Math.pow ( ( i * 1.0 ) / ( num_uniform_solutions - 1 ), 50 );
				for ( j = wfg_k; j < wfg_k + wfg_l; j++ )
					wfg_z [ j ] = 0.35;
				for ( j = 0; j < wfg_k + wfg_l; j++ )
					wfg_z [ j ] *= 2.0 * ( j + 1 );
				wfg_Problem1 ();
				for ( o = 0; o < num_objectives; o++ )
					uniform_solutions [ i ] [ o ] = wfg_results [ o ];
			} else if ( problem_index == 6 - 1 || problem_index == 7 - 1 ) {
				uniform_solutions [ i ] [ 0 ] = i * 1.0 / ( num_uniform_solutions - 1 );
				uniform_solutions [ i ] [ 1 ] = 1 - Math.sqrt ( uniform_solutions [ i ] [ 0 ] );
			} else if ( problem_index == 8 - 1 ) {
				uniform_solutions [ i ] [ 0 ] = i * 1.0 / ( num_uniform_solutions - 1 );
				uniform_solutions [ i ] [ 1 ] = 1 - uniform_solutions [ i ] [ 0 ];
			} else if ( problem_index == 9 - 1 ) {
				for ( j = 0; j < num_dimensions; j++ ) {
					if ( j <= 1 ) {
						decision_vector [ j ] = randDouble ( 1 );
					}
					else
						decision_vector [ j ] = 2 * decision_vector [ 1 ] * Math.sin ( 2 * Math.PI * decision_vector [ 0 ] + ( j + 1 ) * Math.PI / num_dimensions );
				}
				uf_Problem8 ();
				for ( o = 0; o < num_objectives; o++ )
					uniform_solutions [ i ] [ o ] = calculation_results [ o ]; 
			} else if ( problem_index == 10 - 1 ) {
				for ( j = 0; j < num_dimensions; j++ ) {
					if ( j == 0 )
						decision_vector [ j ] = randDouble ( 1 ) <= 0.5 ? randDouble ( 0.25 ) : 0.75 + randDouble ( 0.25 );
					else if ( j == 1 )
						decision_vector [ j ] = randDouble ( 1 );
					else
						decision_vector [ j ] = 2 * decision_vector [ 1 ] * Math.sin ( 2 * Math.PI * decision_vector [ 0 ] + ( j + 1 ) * Math.PI / num_dimensions );
				}
				uf_Problem9 ();
				for ( o = 0; o < num_objectives; o++ )
					uniform_solutions [ i ] [ o ] = calculation_results [ o ]; 
			}
		}
	}

	public static double calculateNearestDistance ( int k )
	{
		int i, o;
		double d, min_d;

		min_d = INF;
		for ( i = 0; i < current_num_elitists; i++ ) {
		//for ( i = 0; i < 150; i++ ) {
			d = 0;
			for ( o = 0; o < num_objectives; o++ )
				d += ( external_best_fitness [ i ] [ o ] - uniform_solutions [ k ] [ o ] ) * ( external_best_fitness [ i ] [ o ] - uniform_solutions [ k ] [ o ] );
			d = Math.sqrt ( d );
			if ( d < min_d ) 
				min_d = d;
		}

		return min_d;
	}

	public static void calculateIGD ()
	{
		int k;

		metric_igd = 0;

		for ( k = 0; k < num_uniform_solutions; k++ )
			metric_igd += calculateNearestDistance ( k );

		metric_igd /= num_uniform_solutions;
	}
	
	public static void calculateElitistFitnessValues ( int i )
    {
        int j, o;
		
		num_feasible++;

		if ( problem_index == 1 - 1 ) {
			for ( j = 0; j < num_dimensions; j++ )
				decision_vector [ j ] = external_best_position [ i ] [ j ];
			zdt_Problem2 ();
			for ( o = 0; o < num_objectives; o++ )
				external_best_fitness [ i ] [ o ] = calculation_results [ o ];			
		} else if ( problem_index == 2 - 1 ) {
			for ( j = 0; j < num_dimensions; j++ )
				decision_vector [ j ] = external_best_position [ i ] [ j ];
			zdt_Problem3 ();
			for ( o = 0; o < num_objectives; o++ )
				external_best_fitness [ i ] [ o ] = calculation_results [ o ];					
		} else if ( problem_index == 3 - 1 ) {
			for ( j = 0; j < num_dimensions; j++ )
				decision_vector [ j ] = external_best_position [ i ] [ j ];
			zdt_Problem4 ();
			for ( o = 0; o < num_objectives; o++ )
				external_best_fitness [ i ] [ o ] = calculation_results [ o ];		
		} else if ( problem_index == 4 - 1 ) {
			for ( j = 0; j < num_dimensions; j++ )
				decision_vector [ j ] = external_best_position [ i ] [ j ];
			zdt_Problem4_YZ ();
			for ( o = 0; o < num_objectives; o++ )
				external_best_fitness [ i ] [ o ] = calculation_results [ o ];		
		} else if ( problem_index == 5 - 1 ) {
			for ( j = 0; j < num_dimensions; j++ )
				wfg_z [ j ] = external_best_position [ i ] [ j ];
			wfg_Problem1 ();
			for ( o = 0; o < num_objectives; o++ )
				external_best_fitness [ i ] [ o ] = wfg_results [ o ];
		} else if ( problem_index == 6 - 1 ) {
			for ( j = 0; j < num_dimensions; j++ )
				decision_vector [ j ] = external_best_position [ i ] [ j ];
			uf_Problem1 ();
			for ( o = 0; o < num_objectives; o++ )
				external_best_fitness [ i ] [ o ] = calculation_results [ o ];	
		} else if ( problem_index == 7 - 1 ) {
			for ( j = 0; j < num_dimensions; j++ )
				decision_vector [ j ] = external_best_position [ i ] [ j ];
			uf_Problem2 ();
			for ( o = 0; o < num_objectives; o++ )
				external_best_fitness [ i ] [ o ] = calculation_results [ o ];	
		} else if ( problem_index == 8 - 1 ) {
			for ( j = 0; j < num_dimensions; j++ )
				decision_vector [ j ] = external_best_position [ i ] [ j ];
			uf_Problem7 ();
			for ( o = 0; o < num_objectives; o++ )
				external_best_fitness [ i ] [ o ] = calculation_results [ o ];	
		} else if ( problem_index == 9 - 1 ) {
			for ( j = 0; j < num_dimensions; j++ )
				decision_vector [ j ] = external_best_position [ i ] [ j ];
			uf_Problem8 ();
			for ( o = 0; o < num_objectives; o++ )
				external_best_fitness [ i ] [ o ] = calculation_results [ o ];	
		} else if ( problem_index == 10 - 1 ) {
			for ( j = 0; j < num_dimensions; j++ )
				decision_vector [ j ] = external_best_position [ i ] [ j ];
			uf_Problem9 ();
			for ( o = 0; o < num_objectives; o++ )
				external_best_fitness [ i ] [ o ] = calculation_results [ o ];	
		}
	}

	public static double calculateDistance2 ( int m, int n )
	{
		double result;
		int o;

		result = 0;
		for ( o = 0; o < num_objectives; o++ )
			result += ( external_best_fitness [ m ] [ o ] - external_best_fitness [ n ] [ o ] ) * ( external_best_fitness [ m ] [ o ] - external_best_fitness [ n ] [ o ] );
		
		return Math.sqrt ( result );
	}

	public static void doELS ()
	{
		int o, i, j, k, m, n, selected_i, nbound, cnt, o1, i1;
		boolean flag, flag1, flag2;
		double sd1, sd2, sd3, sp, old;

		if ( current_num_elitists <= 0 )
			return;

		nbound = num_mutations;
		if ( nbound > current_num_elitists )
			nbound = current_num_elitists;
		
		cnt = 0;
		if ( nbound > 0 ) {
			for ( i = 0; i < nbound; i++ ) {
				selected_i = ( int ) randDouble ( current_num_elitists - 0.1 );

				for ( j = 0; j < num_dimensions; j++ )
					external_best_position [ cnt + current_num_elitists ] [ j ] = external_best_position [ selected_i ] [ j ];

				j = ( int ) randDouble ( num_dimensions - 0.1 ); 

				if ( current_num_elitists < 2 || randDouble ( 1 ) < mutation_tradeoff_probability ) {
					o1 = ( int ) randDouble ( num_objectives - 0.1 );
					i1 =	 ( int ) randDouble ( num_particles - 0.1 );
					external_best_position [ cnt + current_num_elitists ] [ j ] += ( personal_best_position [ o1 ] [ i1 ] [ j ] - external_best_position [ selected_i ] [ j ] ) * randDouble ( 1 );
				} else {
					///*
					do {
						m = ( int ) randDouble ( current_num_elitists - 0.1 );
						n = ( int ) randDouble ( current_num_elitists - 0.1 );
					} while ( m == n );
					
					external_best_position [ cnt + current_num_elitists ] [ j ] += ( external_best_position [ m ] [ j ] - external_best_position [ n ] [ j ] ) * randDouble ( 1 );
					//*/
					//external_best_position [ cnt + current_num_elitists ] [ j ] += ( dimensional_upper [ j ] - dimensional_lower [ j ] ) * ( -1 + randDouble ( 2 ) );
				}

				old =  external_best_position [ selected_i ] [ j ];			
				if ( external_best_position [ cnt + current_num_elitists ] [ j ] < dimensional_lower [ j ] )
					external_best_position [ cnt + current_num_elitists ] [ j ] = dimensional_lower [ j ] + randDouble ( old - dimensional_lower [ j ] );				
				else if ( external_best_position [ cnt + current_num_elitists ] [ j ] > dimensional_upper [ j ] )
					external_best_position [ cnt + current_num_elitists ] [ j ] = old + randDouble ( dimensional_upper [ j ] - old );
				
				calculateElitistFitnessValues ( cnt + current_num_elitists );
				cnt++;
			}
		}

		nbound = num_differential_evolutions;
		if ( nbound > current_num_elitists )
			nbound = current_num_elitists;
	
		if ( nbound > 0 ) {
			for ( i = 0; i < nbound; i++ ) {
				sd3 = randDouble ( 1 );
				selected_i = i;		
				for ( j = 0; j < num_dimensions; j++ )
					external_best_position [ cnt + current_num_elitists ] [ j ] = external_best_position [ selected_i ] [ j ]; 

				//m = ( int ) randDouble ( current_num_elitists - 0.1 );					
				//n = ( int ) randDouble ( current_num_elitists - 0.1 );	

				int temp1, temp2;
				temp1 = ( int ) randDouble ( current_num_elitists - 0.1 );					
				temp2 = ( int ) randDouble ( current_num_elitists - 0.1 );
				if ( calculateDistance2 ( selected_i, temp1 ) < calculateDistance2 ( selected_i, temp2 ) ) {
					m = temp2;
					n = temp1;
				} else {
					m = temp1;
					n = temp2;
				}

				sd1 = 0.5 + 0.5 * rand.nextGaussian ();//randDouble ( 1 );
				sd2 = 0.5 + 0.5 * rand.nextGaussian ();//randDouble ( 1 );

				for ( j = 0; j < num_dimensions; j++ ) {
					if ( sd3 < de_tradeoff_probability ) { 
						external_best_position [ cnt + current_num_elitists ] [ j ] += ( external_best_position [ m ] [ j ] - external_best_position [ selected_i ] [ j ] ) * sd1 + ( external_best_position [ selected_i ] [ j ] - external_best_position [ n ] [ j ] ) * sd2; 
					} else {			 
						sp = external_best_position [ temp1 ] [ j ] * sd1 - external_best_position [ temp2 ] [ j ] * sd2;
						
						if ( sp > de_exploitation_clamp_rate * ( dimensional_upper [ j ] - dimensional_lower [ j ] ) )
							sp = de_exploitation_clamp_rate * ( dimensional_upper [ j ] - dimensional_lower [ j ] );
						else if ( sp < -1 * de_exploitation_clamp_rate * ( dimensional_upper [ j ] - dimensional_lower [ j ] ) )
							sp = -1 * de_exploitation_clamp_rate * ( dimensional_upper [ j ] - dimensional_lower [ j ] );
						
						external_best_position [ cnt + current_num_elitists ] [ j ] += sp;
					}
					
					old =  external_best_position [ selected_i ] [ j ];
					if ( external_best_position [ cnt + current_num_elitists ] [ j ] < dimensional_lower [ j ] ) 
						external_best_position [ cnt + current_num_elitists ] [ j ] = dimensional_lower [ j ] + randDouble ( old - dimensional_lower [ j ] );
					else if ( external_best_position [ cnt + current_num_elitists ] [ j ] > dimensional_upper [ j ] ) 
						external_best_position [ cnt + current_num_elitists ] [ j ] = old + randDouble ( dimensional_upper [ j ] - old );
				}		

				calculateElitistFitnessValues ( cnt + current_num_elitists );
				cnt++;
			}
		}

		current_num_elitists += cnt;
		
		for ( i = 0; i < current_num_elitists; i++ ) {
			flag = true;
			for ( k = 0; k < current_num_elitists && flag; k++ ) {
				flag1 = false;
				flag2 = true;
				if ( k != i ) {
					for ( o = 0; o < num_objectives; o++ ) {
						if ( external_best_fitness [ k ] [ o ] < external_best_fitness [ i ] [ o ] + EPSILON )
							flag1 = true;
						else if ( external_best_fitness [ k ] [ o ] > external_best_fitness [ i ] [ o ] + EPSILON )
							flag2 = false;				
					}
					if ( flag1 && flag2 )
						flag = false;
				}
			}
			if ( !flag ) {
				if ( i < current_num_elitists - 1 ) {
					for ( i1 = i; i1 < current_num_elitists - 1; i1++ ) {
						for ( o = 0; o < num_objectives; o++ )
							external_best_fitness [ i1 ] [ o ] = external_best_fitness [ i1 + 1 ] [ o ];
						for ( j = 0; j < num_dimensions; j++ )
							external_best_position [ i1 ] [ j ] = external_best_position [ i1 + 1 ] [ j ];
					}
					current_num_elitists--;
					i--;
				} else
					current_num_elitists--;
			}
		}
	}

	public static boolean checkNondomination ( int o, int i )
	{
		int o1, o2, i1, k, k1, j;
		boolean flag, flag1, flag2;

		flag = true;
		for ( o1 = 0; o1 < num_objectives && flag; o1++ )
			for ( i1 = 0; i1 < num_particles && flag; i1++ )
				if ( valid_flag [ o1 ] [ i1 ] && ( o1 != o || i1 != i ) ) {	
					flag1 = false; 
					flag2 = true;
					for ( o2 = 0; o2 < num_objectives; o2++ ) {
						if ( fitness [ o1 ] [ i1 ] [ o2 ] < fitness [ o ] [ i ] [ o2 ] + EPSILON )
							flag1 = true;
						else if ( fitness [ o1 ] [ i1 ] [ o2 ] > fitness [ o ] [ i ] [ o2 ] + EPSILON )
							flag2 = false;
					}
					if ( flag1 && flag2 ) 
						flag = false;						
				}

		if ( !flag )
			return false;

		if ( current_num_elitists <= 0 )
			return flag;

		for ( k = 0; k < current_num_elitists; k++ ) {
			flag1 = false;
			flag2 = true;
			for ( o1 = 0; o1 < num_objectives; o1++ ) {
				if ( external_best_fitness [ k ] [ o1 ] > fitness [ o ] [ i ] [ o1 ] - EPSILON )
					flag1 = true;
				else if ( external_best_fitness [ k ] [ o1 ] < fitness [ o ] [ i ] [ o1 ] - EPSILON )
					flag2 = false;				
			}
			if ( flag1 && flag2 ) {
				if ( k < current_num_elitists - 1 ) {
					for ( k1 = k; k1 < current_num_elitists - 1; k1++ ) {
						for ( o1 = 0; o1 < num_objectives; o1++ )
							external_best_fitness [ k1 ] [ o1 ] = external_best_fitness [ k1 + 1 ] [ o1 ];
						for ( j = 0; j < num_dimensions; j++ )
							external_best_position [ k1 ] [ j ] = external_best_position [ k1 + 1 ] [ j ];
					}
					current_num_elitists--;
				} else
					current_num_elitists--;
			}
		}

		flag = true;
		for ( k = 0; k < current_num_elitists && flag; k++ ) {
			flag1 = false;
			flag2 = true;
			for ( o1 = 0; o1 < num_objectives; o1++ ) {
				if ( external_best_fitness [ k ] [ o1 ] < fitness [ o ] [ i ] [ o1 ] + EPSILON )
					flag1 = true;
				else if ( external_best_fitness [ k ] [ o1 ] > fitness [ o ] [ i ] [ o1 ] + EPSILON )
					flag2 = false;				
			}
			if ( flag1 && flag2 ) 
				flag = false;
		}

		return flag;
	}
	
	public static void sortOneObjective ( int o )
	{
		int k, l, temp;

		for ( k = 0; k < num_temp_elitists; k++ )
			fitness_rank [ o ] [ k ] = k;

		for ( k = 0; k < num_temp_elitists; k++ )
			for ( l = 0; l < num_temp_elitists - k - 1; l++ )
				if ( temp_external_best_fitness [ fitness_rank [ o ] [ l ] ] [ o ] > temp_external_best_fitness [ fitness_rank [ o ] [ l + 1 ] ] [ o ] ) {
					temp = fitness_rank [ o ] [ l ];
					fitness_rank [ o ] [ l ] = fitness_rank [ o ] [ l + 1 ];
					fitness_rank [ o ] [ l + 1 ] = temp;
				}
	}

	public static void sortOneObjective2 ( int o )
	{
		int k;
		double min_objective, max_objective;

		min_objective = INF;
		max_objective = -1 * INF;
		fitness_rank [ o ] [ 0 ] = -1;
		fitness_rank [ o ] [ num_temp_elitists - 1 ] = -1;

		for ( k = 0; k < num_temp_elitists; k++ ) {
			if ( temp_external_best_fitness [ k ] [ o ] < min_objective ) {
				min_objective = temp_external_best_fitness [ k ] [ o ];
				fitness_rank [ o ] [ 0 ] = k;
			}
			if ( temp_external_best_fitness [ k ] [ o ] > max_objective ) {
				max_objective = temp_external_best_fitness [ k ] [ o ];
				fitness_rank [ o ] [ num_temp_elitists - 1 ] = k;
			}
		}
	}

	public static void calculateCrowdingDistance ()
	{
		int o, k;

		for ( k = 0; k < num_temp_elitists; k++ ) 
			aggregated_crowding_distance [ k ] = 0;

		for ( o = 0; o < num_objectives; o++ ) {
			objective_crowding_distance [ o ] [ fitness_rank [ o ] [ 0 ] ] = INF;
			objective_crowding_distance [ o ] [ fitness_rank [ o ] [ num_temp_elitists - 1 ] ] = INF;
			for ( k = 1; k < num_temp_elitists - 1; k++ ) 
				objective_crowding_distance [ o ] [ fitness_rank [ o ] [ k ] ] = ( temp_external_best_fitness [ fitness_rank [ o ] [ k + 1 ] ] [ o ] - temp_external_best_fitness [ fitness_rank [ o ] [ k - 1 ] ] [ o ] ) / ( temp_external_best_fitness [ fitness_rank [ o ] [ num_temp_elitists - 1 ] ] [ o ] - temp_external_best_fitness [ fitness_rank [ o ] [ 0 ] ] [ o ] );
			for ( k = 0; k < num_temp_elitists; k++ )
				aggregated_crowding_distance [ fitness_rank [ o ] [ k ] ] += objective_crowding_distance [ o ] [ fitness_rank [ o ] [ k ] ];
		}
	}

	public static void sortCrowdingDistance ()
	{
		int k, l, temp;

		for ( k = 0; k < num_temp_elitists; k++ )
			crowding_distance_rank [ k ] = k;

		for ( k = 0; k < num_temp_elitists; k++ )
			for ( l = 0; l < num_temp_elitists - k - 1; l++ )
				if ( aggregated_crowding_distance [ crowding_distance_rank [ l ] ] < aggregated_crowding_distance [ crowding_distance_rank [ l + 1 ] ] ) {
					temp = crowding_distance_rank [ l ];
					crowding_distance_rank [ l ] = crowding_distance_rank [ l + 1 ];
					crowding_distance_rank [ l + 1 ] = temp;
				}
	}

	public static double calculateDistance ( int m, int n )
	{
		double result;
		int o;

		result = 0;
		for ( o = 0; o < num_objectives; o++ )
			result += ( temp_external_best_fitness [ m ] [ o ] - temp_external_best_fitness [ n ] [ o ] ) * ( temp_external_best_fitness [ m ] [ o ] - temp_external_best_fitness [ n ] [ o ] );

		return Math.sqrt ( result );
	}

	public static void calculateBestDistance ( int m )
	{
		double result, result2, result3, temp;
		int i;

		result = INF;
		result2 = INF;
		result3 = INF;
		for ( i = 0; i < num_temp_elitists; i++ ) {
			if ( i != m ) {
				temp = calculateDistance ( m, i );
				if ( temp < result ) {
					result3 = result2;
					result2 = result;
					result = temp;
				}
			}
		}

		aggregated_crowding_distance [ m ] = result * result2 * result3;

		int o;
		for ( o = 0; o < num_objectives; o++ ) {
			if ( m ==  fitness_rank [ o ] [ 0 ]  )
				aggregated_crowding_distance [ m ] += INF;
			else if ( m ==  fitness_rank [ o ] [ num_temp_elitists - 1 ]  )
				aggregated_crowding_distance [ m ] += INF;
		}
	}

	public static void reduceElitists ()
	{
		int o, k, j;
		
		if ( num_objectives == 2 ) {
			for ( o = 0; o < num_objectives; o++ )
				sortOneObjective ( o );
			calculateCrowdingDistance ();
		} else {
			for ( o = 0; o < num_objectives; o++ )
				sortOneObjective2 ( o );
			for ( k = 0; k < num_temp_elitists; k++ )
				calculateBestDistance ( k );
		}

		sortCrowdingDistance ();

		for ( k = 0; k < num_elitists; k++ ) {
			for ( j = 0; j < num_dimensions; j++ )
				external_best_position [ k ] [ j ] = temp_external_best_position [ crowding_distance_rank [ k ] ] [ j ];
			for ( o = 0; o < num_objectives; o++ )
				external_best_fitness [ k ] [ o ] = temp_external_best_fitness [ crowding_distance_rank [ k ] ] [ o ];
		}
		current_num_elitists = num_elitists;
	}

	public static void refineElitists ()
	{
		int o, k, j;

		if ( num_objectives == 2 ) {
			for ( o = 0; o < num_objectives; o++ )
				sortOneObjective ( o );
			calculateCrowdingDistance ();
		} else {
			for ( o = 0; o < num_objectives; o++ )
				sortOneObjective2 ( o );
			for ( k = 0; k < num_temp_elitists; k++ )
				calculateBestDistance ( k );
		}

		sortCrowdingDistance ();	

		for ( k = 0; k < num_temp_elitists; k++ ) {
			for ( j = 0; j < num_dimensions; j++ )
				external_best_position [ k ] [ j ] = temp_external_best_position [ crowding_distance_rank [ k ] ] [ j ];
			for ( o = 0; o < num_objectives; o++ )
				external_best_fitness [ k ] [ o ] = temp_external_best_fitness [ crowding_distance_rank [ k ] ] [ o ];
		}

		current_num_elitists = num_temp_elitists;
	}

	public static void getBestParticles ()
    {
        int o, o1, i, j, k;
		
		for ( o = 0; o < num_objectives; o++ ) {
			for ( i = 0; i < num_particles; i++ ) {
				if ( valid_flag [ o ] [ i ] ) {
					calculateFitnessValues ( o, i );	
					
					if ( fitness [ o ] [ i ] [ o ] < personal_best_fitness [ o ] [ i ] [ o ] ) {
						for ( o1 = 0; o1 < num_objectives; o1++ )
							personal_best_fitness [ o ] [ i ] [ o1 ] = fitness [ o ] [ i ] [ o1 ];
						for ( j = 0; j < num_dimensions; j++ )
							personal_best_position [ o ] [ i ] [ j ] = particle [ o ] [ i ] [ j ];					
					} 

					if ( fitness [ o ] [ i ] [ o ] < global_best_fitness [ o ] [ o ] ) {
						for ( o1 = 0; o1 < num_objectives; o1++ )
							global_best_fitness [ o ] [ o1 ] = fitness [ o ] [ i ] [ o1 ];
					}
				}
				nondomination_flag [ o ] [ i ] = false;
			}
		}
        
		current_num_nd_particles = 0;
		for ( o = 0; o < num_objectives; o++ )
			for ( i = 0; i < num_particles; i++ ) 
				if ( valid_flag [ o ] [ i ] && checkNondomination ( o, i ) ) {
					nondomination_flag [ o ] [ i ] = true;
					current_num_nd_particles++;
				}
		
		doELS ();
									   
		if ( current_num_elitists + current_num_nd_particles <= num_elitists ) {
			num_temp_elitists = 0;

			if ( current_num_elitists > 0 ) {
				for ( k = 0; k < current_num_elitists; k++ ) {			
					for ( j = 0; j < num_dimensions; j++ )
						temp_external_best_position [ num_temp_elitists ] [ j ] = external_best_position [ k ] [ j ];
					for ( o1 = 0; o1 < num_objectives; o1++ )
						temp_external_best_fitness [ num_temp_elitists ] [ o1 ] = external_best_fitness [ k ] [ o1 ];
					num_temp_elitists++;
				}
			}

			for ( o = 0; o < num_objectives; o++ )
				for ( i = 0; i < num_particles; i++ ) 
					if ( nondomination_flag [ o ] [ i ] ) {
						for ( j = 0; j < num_dimensions; j++ )
							temp_external_best_position [ num_temp_elitists ] [ j ] = particle [ o ] [ i ] [ j ];
						for ( o1 = 0; o1 < num_objectives; o1++ )
							temp_external_best_fitness [ num_temp_elitists ] [ o1 ] = fitness [ o ] [ i ] [ o1 ];
						num_temp_elitists++;
					}
			
			refineElitists ();
		} else {
			num_temp_elitists = 0;

			if ( current_num_elitists > 0 ) {
				for ( k = 0; k < current_num_elitists; k++ ) {			
					for ( j = 0; j < num_dimensions; j++ )
						temp_external_best_position [ num_temp_elitists ] [ j ] = external_best_position [ k ] [ j ];
					for ( o1 = 0; o1 < num_objectives; o1++ )
						temp_external_best_fitness [ num_temp_elitists ] [ o1 ] = external_best_fitness [ k ] [ o1 ];
					num_temp_elitists++;
				}
			}

			for ( o = 0; o < num_objectives; o++ )
				for ( i = 0; i < num_particles; i++ ) 
					if ( nondomination_flag [ o ] [ i ] ) {
						for ( j = 0; j < num_dimensions; j++ )
							temp_external_best_position [ num_temp_elitists ] [ j ] = particle [ o ] [ i ] [ j ];
						for ( o1 = 0; o1 < num_objectives; o1++ )
							temp_external_best_fitness [ num_temp_elitists ] [ o1 ] = fitness [ o ] [ i ] [ o1 ];
						num_temp_elitists++;
					}

			reduceElitists ();
		}	
    }

	public static void updateWeight ( int generation )
    {
		weight = max_weight - ( max_weight - min_weight ) * generation / num_generations;
	}

	public static void updateParticles ()
    {
        int o, i, j, m, n, sum;
	
		for ( o = 0; o < num_objectives; o++ )
			for ( i = 0; i < num_particles; i++ ) {
				if ( num_stay [ o ] [ i ] % max_stay == 0 ) {
					num_stay [ o ] [ i ] = 0;
					sum = 0;				  
					for ( j = 0; j < num_dimensions; j++ ) {
						do {
							m = ( int ) ( randDouble ( num_particles - 0.1 ) );
						} while ( m == i );
						do {
							n = ( int ) ( randDouble ( num_particles - 0.1 ) );
						} while ( n == i || n == m );
						exemplar_assignment [ o ] [ i ] [ j ] = personal_best_fitness [ o ] [ m ] [ o ] < personal_best_fitness [ o ] [ n ] [ o ] ? m : n; 
						if ( randDouble ( 1 ) >= learning_probability [ o ] [ i ] )
							exemplar_assignment [ o ] [ i ] [ j ] = i;
						sum += exemplar_assignment [ o ] [ i ] [ j ] - i;
					}
					if ( sum == 0 )
						exemplar_assignment [ o ] [ i ] [ ( int ) ( randDouble ( num_dimensions - 0.1 ) ) ] = ( int ) ( randDouble ( num_particles - 0.1 ) );
				}
				sum = 0;
				valid_flag [ o ] [ i ] = true;	

				for ( j = 0; j < num_dimensions; j++ ) {	
					speed [ o ] [ i ] [ j ] = weight * speed [ o ] [ i ] [ j ] + randDouble ( 1 ) * acceleration_coefficient * ( personal_best_position [ o ] [ exemplar_assignment [ o ] [ i ] [ j ] ] [ j ] - particle [ o ] [ i ] [ j ] );

					if ( speed [ o ] [ i ] [ j ] < -1 * max_speed [ j ] )
						speed [ o ] [ i ] [ j ] = -1 * max_speed [ j ];
					else if ( speed [ o ] [ i ] [ j ] > max_speed [ j ] )
						speed [ o ] [ i ] [ j ] = max_speed [ j ];
					
					particle [ o ] [ i ] [ j ] += speed [ o ] [ i ] [ j ];
					
					if ( particle [ o ] [ i ] [ j ] < dimensional_lower [ j ] || particle [ o ] [ i ] [ j ] > dimensional_upper [ j ] )		
						sum++;					
				}

				if ( sum != 0 )
					valid_flag [ o ] [ i ] = false;
			}
	}

	public static void updateStayNum ()
	{
		int o, i;

		for ( o = 0; o < num_objectives; o++ )
			for ( i = 0; i < num_particles; i++ ) 
				if ( valid_flag [ o ] [ i ] ) 
					if ( fitness [ o ] [ i ] [ o ] > personal_best_fitness [ o ] [ i ] [ o ] ) 
						num_stay [ o ] [ i ]++;		
	}

	public static void PSO () throws IOException
    {
        int g, o;
	
        setSeed ( 0 );
        
        g = 1;
        initParticles ();
		
        do { 
			getBestParticles ();
			updateWeight ( g );
            updateParticles ();	
			updateStayNum ();		
		
			if ( g == num_generations && num_feasible < num_evaluations )
				g--;         		
			g++;	
        } while ( num_feasible < num_evaluations );

		System.out.print ( "num_feasible = " + num_feasible + " " );

		performUniformSampling ();
		calculateIGD ();
		System.out.println ( "IGD = " + metric_igd );
		sbw.write ( "IGD = " + metric_igd );
		sbw.newLine ();

		for ( o = 0; o < num_objectives; o++ ) {
			//	System.out.println ( "gbest = " + global_best_fitness [ o ] [ o ] );
			sbw.write ( "gbest = " + global_best_fitness [ o ] [ o ] );
			sbw.newLine ();
		}
	}

	public static void analyzeParetoFront ()  throws IOException
	{
		int o, k;
		FileWriter fw;
		BufferedWriter bw;

		fw = new FileWriter( "elitists_" + ( problem_index + 1 ) + "_" + ( run_counter + 1 ) + ".txt" );
		bw = new BufferedWriter(fw);

		for ( k = 0; k < current_num_elitists; k++ ) {
			for ( o = 0; o < num_objectives; o++ ) {
				bw.write ( external_best_fitness [ k ] [ o ] + "   " );
				//sbw.write ( external_best_fitness [ k ] [ o ] + "   " );
			}
			bw.newLine ();
			//sbw.newLine ();
		}

		bw.close();
		fw.close();
	}

	public static void saveUniformSolutions () throws IOException
	{
		int i, o;
	
		FileWriter fw;
		BufferedWriter bw;

		fw = new FileWriter( "pf_" + ( problem_index + 1 ) + ".txt" );
		bw = new BufferedWriter(fw);
		
		for ( i = 0; i < num_uniform_solutions; i++ ) {
			for ( o = 0; o < num_objectives; o++ )
				bw.write ( uniform_solutions [ i ] [ o ] + "   " );
			bw.newLine ();
		}

		bw.close();
		fw.close();
	}

    public static void main ( String [] args )
    {
		try {
			int o;
			double [] igd_results = new double [ num_runs ];
			double sum_igd, mean_igd, std_igd;
			double [] [] gbf_results = new double [ num_objectives ] [ num_runs ]; 
			double [] sum_gbf = new double [ num_objectives ];
			double [] mean_gbf = new double [ num_objectives ];
			double [] std_gbf = new double [ num_objectives ];
			String line;

			sfw = new FileWriter( "all_info_" + ( problem_index + 1 ) + ".txt" );
			sbw = new BufferedWriter( sfw );

			System.out.println ( "problem = " + ( problem_index + 1	) );
	
			line = "(";
			sum_igd = 0;
			best_igd = INF;
			worst_igd = -1 * INF;
			for ( o = 0; o < num_objectives; o++ ) 
					sum_gbf [ o ] = 0;
			for ( run_counter = 0; run_counter < num_runs; run_counter++ ) {
				System.out.print ( ( run_counter + 1 ) + ": " );
				PSO ();
				igd_results [ run_counter ] = metric_igd;		
				sum_igd += igd_results [ run_counter ];
				if ( metric_igd < best_igd )
					best_igd = metric_igd;
				if ( metric_igd > worst_igd )
					worst_igd = metric_igd;
				if ( run_counter < num_runs - 1 )
					line += igd_results [ run_counter ] + ", ";
				else
					line += igd_results [ run_counter ] + ")";
				for ( o = 0; o < num_objectives; o++ ) {
					gbf_results [ o ] [ run_counter ] = global_best_fitness [ o ] [ o ];
					sum_gbf [ o ] += gbf_results [ o ] [ run_counter ];
				}
				analyzeParetoFront ();
			}
			sbw.newLine ();
			sbw.write ( line );
			sbw.newLine ();
			mean_igd = sum_igd / num_runs;
			sum_igd = 0;
			for ( run_counter = 0; run_counter < num_runs; run_counter++ ) 
				sum_igd += ( igd_results [ run_counter ] - mean_igd ) * ( igd_results [ run_counter ] - mean_igd );
			sum_igd /= ( num_runs - 1 );
			std_igd = Math.sqrt ( sum_igd );
			System.out.println ( " mean_igd = " + mean_igd );
			sbw.write ( " mean_igd = " + mean_igd );
			sbw.newLine ();
			System.out.println ( " std_igd = " + std_igd );
			sbw.write ( " std_igd = " + std_igd );
			sbw.newLine ();
			System.out.println ( " best_igd = " + best_igd );
			sbw.write ( " best_igd = " + best_igd );
			sbw.newLine ();			
			System.out.println ( " worst_igd = " + worst_igd );
			sbw.write ( " worst_igd = " + worst_igd );
			sbw.newLine ();		
			
			for ( o = 0; o < num_objectives; o++ ) {
				mean_gbf [ o ] = sum_gbf [ o ] / num_runs;
				sum_gbf [ o ] = 0;
				for ( run_counter = 0; run_counter < num_runs; run_counter++ )
					sum_gbf [ o ] += ( gbf_results [ o ] [ run_counter ] - mean_gbf [ o ] ) * ( gbf_results [ o ] [ run_counter ] - mean_gbf [ o ] );
				sum_gbf [ o ] /= ( num_runs - 1 );
				std_gbf [ o ] = Math.sqrt ( sum_gbf [ o ] );
				System.out.println ( " mean_gbf [ " + ( o + 1 ) + " ] = " + mean_gbf [ o ] );
				sbw.write ( " mean_gbf [ " + ( o + 1 ) + " ] = " + mean_gbf [ o ] );
				sbw.newLine ();
				System.out.println ( " std_gbf [ " + ( o + 1 ) + " ] = " + std_gbf [ o ] );
				sbw.write ( " std_gbf [ " + ( o + 1 ) + " ] = " + std_gbf [ o ] );
				sbw.newLine ();
			}

			sbw.close();
			sfw.close();

			saveUniformSolutions ();
		} catch ( Exception e ) {
			System.out.println( e );
			System.exit( 0 );
		}
    }
}
